# Supplementary material for: Risk of MERS importation and onward transmission: a systematic review and analysis of cases reported to WHO
Source: BMC Infect Dis. 2016 Aug 25;16(1):448. doi: 10.1186/s12879-016-1787-5 (PMC5000488; doi:10.1186/s12879-016-1787-5)
Supplement: Additional file 2: — The file contains timeline of attention from the three digital sources considered in the paper. (XLSX 40 kb) [file 12879_2016_1787_MOESM2_ESM.xlsx]

## Sheet: Sheet1
date	Google Trends (Google Trend score associated to the week)	proMED-mail (# alerts during the week)	DON-WHO (# DONs during the week)
2012-09-08	0	0	0
2012-09-15	0	0	0
2012-09-22	0	1	0
2012-09-29	12	13	4
2012-10-06	0	6	0
2012-10-13	0	0	1
2012-10-20	0	1	0
2012-10-27	0	2	0
2012-11-03	0	0	0
2012-11-10	3	1	0
2012-11-17	2	2	0
2012-11-24	2	4	1
2012-12-01	2	3	1
2012-12-08	3	2	0
2012-12-15	4	1	0
2012-12-22	4	0	0
2012-12-29	0	2	0
2013-01-05	0	0	0
2013-01-12	0	0	0
2013-01-19	0	0	0
2013-01-26	0	1	0
2013-02-02	0	0	0
2013-02-09	0	0	0
2013-02-16	12	7	3
2013-02-23	19	6	1
2013-03-02	5	0	0
2013-03-09	5	1	1
2013-03-16	11	2	1
2013-03-23	5	3	1
2013-03-30	9	5	1
2013-04-06	5	1	0
2013-04-13	2	0	0
2013-04-20	2	0	0
2013-04-27	3	0	0
2013-05-04	5	4	2
2013-05-11	16	7	3
2013-05-18	47	17	4
2013-05-25	16	11	2
2013-06-01	50	14	3
2013-06-08	38	15	3
2013-06-15	10	7	2
2013-06-22	12	14	2
2013-06-29	6	9	2
2013-07-06	7	6	1
2013-07-13	7	6	3
2013-07-20	7	6	2
2013-07-27	6	5	1
2013-08-03	4	2	2
2013-08-10	3	1	0
2013-08-17	3	2	0
2013-08-24	2	6	0
2013-08-31	4	15	3
2013-09-07	3	7	2
2013-09-14	3	8	0
2013-09-21	4	3	2
2013-09-28	2	4	0
2013-10-05	2	3	1
2013-10-12	2	2	0
2013-10-19	3	1	2
2013-10-26	3	0	1
2013-11-02	6	8	2
2013-11-09	5	6	2
2013-11-16	4	8	3
2013-11-23	3	5	1
2013-11-30	2	6	2
2013-12-07	2	3	1
2013-12-14	2	3	0
2013-12-21	1	5	1
2013-12-28	2	1	2
2014-01-04	2	11	2
2014-01-11	2	1	1
2014-01-18	1	0	0
2014-01-25	2	0	0
2014-02-01	2	2	1
2014-02-08	1	3	2
2014-02-15	1	1	0
2014-02-22	1	1	0
2014-03-01	1	4	1
2014-03-08	1	1	0
2014-03-15	1	6	2
2014-03-22	2	7	3
2014-03-29	2	4	3
2014-04-05	3	5	0
2014-04-12	3	14	2
2014-04-19	28	27	3
2014-04-26	22	16	4
2014-05-03	100	18	1
2014-05-10	21	25	4
2014-05-17	19	28	3
2014-05-24	13	13	2
2014-05-31	7	15	1
2014-06-07	8	19	1
2014-06-14	5	8	3
2014-06-21	5	9	1
2014-06-28	3	4	3
2014-07-05	3	2	2
2014-07-12	2	4	0
2014-07-19	2	6	2
2014-07-26	2	7	1
2014-08-02	3	0	0
2014-08-09	2	0	0
2014-08-16	2	0	0
2014-08-23	2	3	0
2014-08-30	4	0	0
2014-09-06	6	1	0
2014-09-13	4	4	0
2014-09-20	3	5	0
2014-09-27	3	4	0
2014-10-04	3	13	2
2014-10-11	3	7	0
2014-10-18	4	9	1
2014-10-25	4	18	1
2014-11-01	4	12	1
2014-11-08	2	9	2
2014-11-15	2	7	0
2014-11-22	2	7	1
2014-11-29	2	7	0
2014-12-06	1	6	1
2014-12-13	2	1	0
2014-12-20	0	2	1
2014-12-27	0	0	1
2015-01-03	0	5	0
2015-01-10	0	8	2
2015-01-17	0	6	2
2015-01-24	2	7	2
2015-01-31	7	1	0
2015-02-07	13	5	1
2015-02-14	18	10	4
2015-02-21	10	6	1
2015-02-28	3	7	2
2015-03-07	2	9	1
2015-03-14	3	10	3
2015-03-21	2	0	1
2015-03-28	2	5	1
2015-04-04	2	0	0
2015-04-11	1	4	1
2015-04-18	1	6	1
2015-04-25	1	0	0
2015-05-02	1	0	1
2015-05-09	1	8	2
2015-05-16	2	1	0
2015-05-23	2	11	2
2015-05-30	13	21	7
2015-06-06	37	40	10
2015-06-13	29	35	5
2015-06-20	28	40	5
2015-06-27	16	25	4
2015-07-04	16	21	3
2015-07-11	10	10	5
2015-07-18	5	10	2
2015-07-25	3	10	2
